# Supplementary material for: A Broadly Reactive One-Step SYBR Green I Real-Time RT-PCR Assay for Rapid Detection of Murine Norovirus
Source: PLoS One. 2014 May 21;9(5):e98108. doi: 10.1371/journal.pone.0098108 (PMC4029972; doi:10.1371/journal.pone.0098108)
Supplement: Table S1 — Murine norovirus strains used for primer design. (XLS) [file pone.0098108.s001.xls]

## Sheet: Sheet1
	Table S1. Murine Norovirus Strains used for Primer Design
	Strain Name	GenBank Accession Number
	1.CW1	DQ285629
	1.CW2	EU004654
	1.CW3	EF014462
	1.CW3 subclone P6	KC782764
	1.CW4	EU004655
	1.CW5	EU004656
	1.CW6	EU004657
	1.CW7	EU004658
	1.CW8	EU004659
	1.CW9	EU004660
	1.CW10	EU004661
	1.CW11	EU004662
	1.Rec1 MNV-1 WU20/CW1	HM044221
	1/2002/USA	AY228235
	2	DQ223041
	3*	DQ223042
	3*	JQ658375
	3 clone P6	KC792553
	3 strain K4	FJ446720
	4	DQ223043
	4 strain S18	FJ446719
	5	EF650480
	6	EF650481
	7	GQ180108
	Apo455/UK/2007	JN975491
	Apo960/UK/2007	JN975492
	Asp.16	AB684730
	Asp.40	AB684731
	Asp.41	AB684732
	Asp.42	AB684733
	Asp.43	AB684734
	Asp.44	AB684735
	Berlin/04/06/DE	DQ911368
	Berlin/05/06/DE	EF531290
	Berlin/06/06/DE	EF531291
	Berlin/S28/06/DE	EF531292
	CR1/2005/USA	EU004672
	CR3/2005/USA	EU004673
	CR4/2005/USA	EU004674
	CR5/2005/USA	EU004675
	CR6/2005/USA	EU004676
	CR6/2005/USA clone STL1	JQ237823
	CR7/2005/USA	EU004677
	CR10/2005/USA	EU004678
	CR11/2005/USA	EU004679
	CR13/2005/USA	EU004680
	CR15/2005/USA	EU004681
	CR17/2005/USA	EU004682
	CR18/2005/DEU	EU004683
	Guangzhou/K162/09/CHN	HQ317203
	Hannover1/2007/DEU	EU854589
	KHU-1	JX048594
	Lab12/2007/UK	JN975493
	Lab17/2007/UK	JN975494
	Lab18/2007/UK	JN975495
	Lab22/2007/UK	JN975496
	Lab26/2007/UK	JN975497
	MT30-2	AB601769
	NIH-2409/2005/USA	JF320644
	NIH-2410/2005/USA	JF320645
	NIH-2411/2005/USA	JF320646
	NIH-2747/2005/USA	JF320647
	NIH-2750/2005/USA	JF320648
	NIH-4421/2005/USA	JF320649
	NIH-4428/2005/USA	JF320650
	NIH-4431/2005/USA	JF320651
	NIH-A114/2006/USA	JF320652
	NIH-D220/2007/USA	JF320653
	O1	KF113527
	O7	KF113526
	PSM1/UK/2007	JN975498
	Rat.47	AB684736
	S2/UK/2010	JN975522
	S7-P2	AB435514
	S7-PP3	AB435515
	S7/UK/2010	JN975523
	S8/UK/2010	JN975524
	S9/UK/2010	JN975525
	S10/UK/2010	JN975526
	S12/UK/2010	JN975527
	S14/UK/2010	JN975528
	S15/UK/2010	JN975529
	S20/UK/2010	JN975531
	S26/UK/2010	JN975533
	S27/UK/2010	JN975534
	S28/UK/2010	JN975535
	S31/UK/2010	JN975536
	S35/UK/2010	JN975538
	S36/UK/2010	JN975539
	S39/UK/2010	JN975540
	TW2006/TWN	EU482057
	TW2007/TWN	EU482058
	WU11/2005/USA	EU004663
	WU12/2005/USA	EU004664
	WU20/2005/USA	EU004665
	WU21/2005/USA	EU004666
	WU22/2005/USA	EU004667
	WU23/2005/USA	EU004668
	WU24/2005/USA	EU004669
	WU25/2005/USA	EU004670
	WU26/2005/USA	EU004671
	*Strains 3 (DQ223042 and JQ658375) have 99% similarity (7330/7383) to each other.
